# Supplementary material for: 2-O-Methylhonokiol Suppresses HCV Replication via TRAF6-Mediated NF-kB Activation
Source: Int J Mol Sci. 2021 Jun 17;22(12):6499. doi: 10.3390/ijms22126499 (PMC8234778; doi:10.3390/ijms22126499)
Supplement: Supplementary file 1 [file ijms-22-06499-s001.zip]

Archive with 1 entries (1 files):
- ijms-1251839-SI.pdf
